# Supplementary material for: Just-in-Time Adaptive Intervention for Stabilizing Sleep Hours of Japanese Workers: Microrandomized Trial
Source: J Med Internet Res. 2024 Jun 11;26:e49669. doi: 10.2196/49669 (PMC11200036; doi:10.2196/49669)
Supplement: Multimedia Appendix 5 [file jmir_v26i1e49669_app5.xlsx]

## Sheet: Table S1
			Mean / n	SD / %
	Demographic data
		Age	39.15	10.09
		Male; n (%)	111	79.29
		BMI (Body Mass Index)	22.83	3.38
		Outpatients; n (%)	35	25
		Full-time employees; n (%)	136	97.14
	Occupation
		Managerial	12	8.57143
		Technical	61	43.5714
		Sales	39	27.8571
		Service	1	0.714286
		Transportation	19	13.5714
		Others	8	5.71429
	BDI-Ⅱ (0~63)
		Score	9.5	7.97
		BDI-Ⅱ>13; n (%)	28	20
	STAI (20~80, respectively)
		State anxiety (STAI Y-1)	39.89	10.35
		Trait anxiety (STAI Y-2)	43.48	11.02
	PANAS (8~48, respectively)
		Positive affect	26.99	6.21
		Negative affect	23.11	7.2
	MEQ (16~86)
		Score	54.79	7.65
		Morning type; n (%)	45	32.14
		Intermediate type; n (%)	90	64.29
		Evening type; n (%)	5	3.57
	MCTQ
		midpoint of sleep on workday	03:09:00	53min
		midpoint of sleep on weekday	03:59:00	19min
		MSFsc	03:39:00	14min
		Absolute social jetlag	53min	46min
	Sleep statistics recorded by wearable device
		Bedtime, HH:mm	23:33:00	2h 2min
		Wake-up time, HH:mm	06:55:00	2h 1min
		Midpoint of sleep, HH:mm	03:14:00	1h 45min
		Sleep hours, hour	7h 20min	1h 45min
		Sleep efficiency, %	94.08	6.36

## Sheet: Table S2
			Group A (n = 73)		Group B (n = 67)		t-value	P	Hedges' g
			Mean	SD	Mean	SD
	Intra-individual statistics
		IIM(SH)	7h 21min	43min	7h 18min	1h 12min	0.28679	0.7748	0.0495301
		IIM(MID)	03:04:00	53min	03:31:00	1h 8min	-2.5801	0.01105	-0.441418
		IIM(SE)	96.1394	1.88611	91.7255	4.01618	8.2038	1.358e-12	1.42678
		IIV(SH)	0.978478	0.359659	1.84229	0.77068	-8.67	1.189e-14	-1.47062
		IIV(MID)	0.699404	0.436786	1.7447	1.40914	-7.0509	1.44e-10	-1.21232
		IIV(SE)	2.41447	1.14243	6.55225	3.60147	-11.039	< 2.2e-16	-1.86184
	Exogenous variables
		MEQ	57.0548	6.76365	52.2985	7.84126	3.8273	0.0001998	0.651644
		MSFsc	03:18:00	55min	04:04:00	1h 27min	-3.5836	0.0005344	-0.651074
		absSJa	42min	30min	1h 5min	57min	-2.9502	0.003974	-0.511574
	aabsSJ = absolute social jetlag

## Sheet: Table S3
		Depressive mood
		coefficient	S.E.	P	95%CI
	Intercept	37.9017	1.9435	< 2e-16	[34.125, 41.682]
	IIV(SH)	3.8289	1.3082	0.00401	[1.285, 6.373]
	IIV(MID)	-0.3215	0.8405	0.70264	[-1.956, 1.313]
	IIV(SE)	0.1837	0.2867	0.52283	[-0.374, 0.741]
		Anxiety
		coefficient	S.E.	P	95%CI
	Intercept	22.8946	3.7914	1.4e-08	[15.520, 30.269]
	IIV(SH)	5.7036	2.5516	0.027	[0.741, 10.667]
	IIV(MID)	-2.4838	1.6399	0.132	[-5.674, 0.706]
	IIV(SE)	0.2551	0.5592	0.649	[-0.833, 1.343]
		Subjective sleep quality
		coefficient	S.E.	P	95%CI
	Intercept	53.0781	2.2632	<2e-16	[48.676, 57.480]
	IIV(SH)	-3.3695	1.5255	0.0289	[-6.227, -0.403]
	IIV(MID)	1.2638	0.979	0.1989	[-0.640, 3.168]
	IIV(SE)	-0.3775	0.3333	0.2594	[-1.026, 0.271]

## Sheet: Table S4
			Group A (n = 23)		Group B (n = 44)		t-value	χ2-value	P
			Mean / n	SD / %	Mean / n	SD / %
	Demographic data
		Age	44	10.4316	38.7955	11.0781	1.8978	-	0.06384
		Male; n (%)	17	73.913	40	90.9091	-	2.228	0.1355
		BMI	23.2944	4.55013	22.6949	3.25986	0.56113	-	0.5784
		Full-time employees; n (%)	21	91.3043	44	100	-	1.5127	0.2187
		Outpatients; n (%)	8	34.7826	9	20.4546	-	0.96833	0.3251
	Occupation
		Managerial	4	17.3913	2	4.54545	-	8.1474	0.1483
		Technical	8	34.7826	18	40.9091
		Sales	9	39.1304	10	22.7273
		Service	0	0	1	2.27273
		Transportation	1	4.34783	10	22.7273
		Others	1	4.34783	3	6.81818
	BDI-Ⅱ (0~63)
		Score	10.6087	7.67368	9.18182	7.80957	0.71827	-	0.4763
		BDI-Ⅱ>13; n (%)	9	39.1304	8	18.1818	-	2.4817	0.1152
	STAI (20~80, respectively)
		State anxiety (STAI Y-1)	41	9.03025	40.4318	10.7884	0.22836	-	0.8203
		Trait anxiety (STAI Y-2)	47.3043	10.1015	43.5455	11.9815	1.3547	-	0.1814
	PANAS (8~48, respectively)
		Positive affect	26.087	6.74141	26.75	6.44881	-0.38794	-	0.7
		Negative affect	24.6957	6.88499	22.6364	8.65109	1.0617	-	0.2931

## Sheet: Table S5
		Integrated analysis				Subgroup analysis
						Group A				Group B
		coefficient	S.E.	P	95%CI	coefficient	S.E.	P	95%CI	coefficient	S.E.	P	95%CI
	Intercept (No feedback)	6h 46min	13min	2e-16	[6 h 21 min, 7 h 11 min]	7h 11min	17min	2e-16	[6 h 40 min, 7 h 43 min]	6h 36min	18min	2e-16	[6 h 1 min, 7 h 10 min]
	Age	-2min	1min	0.00168	[-4 min, -1 min]	-3min	1min	0.00538	[-5 min, -1 min]	-3min	1min	0.02296	[-5 min, -0 min]
	Sex	36min	23min	0.12727	[-9 min, 1 h 22 min]	8min	22min	0.72616	[-33 min, 49 min]	1h 5min	46min	0.16366	[-23 min, 2 h 33 min]
	Sleep hours	-1min	3min	0.81627	[-7 min, 5 min]	-4min	5min	0.44864	[-14 min, 7 min]	0min	4min	0.97474	[-8 min, 7 min]
	Feedback (longer)	32min	22min	0.13003	[-9 min, 1 h 15 min]	7min	28min	0.79779	[-47 min, 1 h 2 min]	43min	30min	0.14994	[-15 min, 1 h 41 min]
	Feedback (shorter)	43min	19min	0.02215	[7 min, 1h 21 min]	-7min	25min	0.78515	[-55 min, 41 min]	1h 8min	26min	0.00959	[18 min, 1h 59 min]
	Day	3min	1min	0.07471	[0 min, 5 min]	1min	2min	0.43291	[-2 min, 5 min]	3min	2min	0.20125	[-1 min, 7 min]
	Feedback (longer) × Day	0min	3min	0.90378	[-6 min, 5 min]	-2min	4min	0.6346	[-9 min, 5 min]	1min	4min	0.78128	[-7 min, 9 min]
	Feedback (shorter) × Day	-7min	3min	0.00601	[-12 min, -2 min]	-1min	3min	0.66365	[-8 min, 5 min]	-9min	3min	0.00751	[-16 min, -3 min]

## Sheet: Table S6
	coefficient	EAPa	SDb	Lower limit of 95%CIc	Upper limit of 95%CI	Rhat
	α(0)Group A (= α(0))	7.17783	0.33035	6.52548	7.81206	1.00224
	α(1)	0.020976	0.0494023	-0.0748829	0.119394	0.999861
	α(2)	0.10225	0.430495	-0.735941	0.957367	1.00214
	α(3)	-0.025523	0.0549907	-0.134651	0.0820298	1.00147
	α(4)	0.0263205	0.0255341	-0.0244049	0.0761916	1.00125
	α(5)	-0.528335	0.339082	-1.18923	0.124755	1.00122
	α(0)Group B (= α(0) + α(5))	6.64949	0.241606	6.17538	7.1225	1.00034
	α(6)	1.00012	0.489138	0.0319452	1.9528	1.00096
	α(2)Group B (= α(2) + α(6))	1.10237	0.315667	0.484666	1.72446	1.0003
	α(7)	-0.0814202	0.0601278	-0.197867	0.0355467	1.00067
	α(3)Group B (= α(3) + α(7))	-0.106943	0.0426253	-0.191358	-0.0236472	1.00023
	α(8)d	-0.0457093	0.0134164	-0.07219	-0.0191018	1.00013
	α(9)e	0.6888	0.430913	-0.140144	1.54255	1.0004
	τ(α)	0.928826	0.123148	0.710155	1.19201	1.00072
	σ(α)	1.47544	0.0538475	1.37515	1.58617	1.00012
	β(0)	48.6554	1.68888	45.3339	52.0602	1.00166
	β(1)	1.0215	0.510263	0.00438392	2.01788	1.00038
	β(2)f	0.217016	0.145162	-0.063929	0.502333	1.00023
	β(3)g	-2.41867	4.66319	-11.4204	6.87208	1.0027
	τ(β)	10.7552	1.34405	8.36196	13.6419	1.00114
	σ(β)	15.3567	0.555941	14.3075	16.4771	1.00014
	γ(0)	47.4836	1.71975	44.0889	50.8776	1.0008
	γ(1)	-0.518531	0.226972	-0.961058	-0.0732865	1.00022
	γ(2)h	-0.154667	0.144096	-0.447902	0.123771	1.00287
	γ(3)i	1.33996	4.47605	-7.41244	10.3158	1.00179
	τ(γ)	12.4201	1.19571	10.3001	14.9733	1.00026
	σ(γ)	6.6703	0.245038	6.21591	7.16456	1.00016
	δ(0)	31.3588	3.42606	24.589	38.0463	1.00056
	δ(1)	-0.0854116	0.340149	-0.75325	0.585341	1.0001
	δ(2)j	0.196435	0.288318	-0.367572	0.758715	1.00342
	δ(3)k	3.29335	8.89818	-14.1869	20.4131	1.00339
	τ(δ)	25.1637	2.35213	21.1035	30.3353	1.0001
	σ(δ)	9.79303	0.352287	9.13534	10.5154	1.00024
	Time-variant effect on sleep hours (Group A, Day 1)	0.10225	0.430495	-0.735941	0.957367	1.00214
	Time-variant effect on sleep hours (Group A, Day 2)	0.0767265	0.386636	-0.675445	0.840802	1.00211
	Time-variant effect on sleep hours (Group A, Day 3)	0.0512035	0.345973	-0.620943	0.733376	1.00203
	Time-variant effect on sleep hours (Group A, Day 4)	0.0256804	0.309766	-0.574416	0.634422	1.00188
	Time-variant effect on sleep hours (Group A, Day 5)	0.000157387	0.279751	-0.54287	0.551527	1.0016
	Time-variant effect on sleep hours (Group A, Day 6)	-0.0253656	0.258098	-0.526587	0.478383	1.0012
	Time-variant effect on sleep hours (Group A, Day 7)	-0.0508887	0.247014	-0.531783	0.43632	1.00071
	Time-variant effect on sleep hours (Group A, Day 8)	-0.0764117	0.247923	-0.560834	0.414056	1.00026
	Time-variant effect on sleep hours (Group A, Day 9)	-0.101935	0.260698	-0.61368	0.413261	0.999954
	Time-variant effect on sleep hours (Group A, Day 10)	-0.127458	0.283741	-0.686248	0.42855	0.999838
	Time-variant effect on sleep hours (Group A, Day 11)	-0.152981	0.314805	-0.771173	0.459881	0.999857
	Time-variant effect on sleep hours (Group A, Day 12)	-0.178504	0.351772	-0.868374	0.506407	0.999949
	Time-variant effect on sleep hours (Group A, Day 13)	-0.204027	0.39298	-0.975756	0.560165	1.00007
	Time-variant effect on sleep hours (Group A, Day 14)	-0.22955	0.43723	-1.09146	0.61859	1.00019
	Time-variant effect on sleep hours (Group B, Day 1)	1.10237	0.315667	0.484666	1.72446	1.0003
	Time-variant effect on sleep hours (Group B, Day 2)	0.995423	0.282063	0.446188	1.549	1.00028
	Time-variant effect on sleep hours (Group B, Day 3)	0.88848	0.251213	0.398319	1.38195	1.00026
	Time-variant effect on sleep hours (Group B, Day 4)	0.781537	0.224254	0.343552	1.22212	1.00021
	Time-variant effect on sleep hours (Group B, Day 5)	0.674593	0.202745	0.278941	1.0737	1.00014
	Time-variant effect on sleep hours (Group B, Day 6)	0.56765	0.18856	0.202358	0.938941	1.00006
	Time-variant effect on sleep hours (Group B, Day 7)	0.460707	0.183407	0.106341	0.821879	0.999972
	Time-variant effect on sleep hours (Group B, Day 8)	0.353764	0.18803	-0.0102362	0.723422	0.999913
	Time-variant effect on sleep hours (Group B, Day 9)	0.24682	0.201758	-0.146019	0.640683	0.999892
	Time-variant effect on sleep hours (Group B, Day 10)	0.139877	0.222915	-0.296808	0.574	0.999903
	Time-variant effect on sleep hours (Group B, Day 11)	0.032934	0.24962	-0.456604	0.520518	0.999929
	Time-variant effect on sleep hours (Group B, Day 12)	-0.0740092	0.28029	-0.624475	0.476233	0.999959
	Time-variant effect on sleep hours (Group B, Day 13)	-0.180952	0.313765	-0.797657	0.434284	0.999989
	Time-variant effect on sleep hours (Group B, Day 14)	-0.287896	0.34924	-0.971718	0.395039	1.00002
	Cascading effect on depressive mood (Group A, Day 1)	-0.0533256	0.245043	-0.586733	0.436802	1.002
	Cascading effect on depressive mood (Group A, Day 2)	-0.0399848	0.219712	-0.515048	0.405714	1.00194
	Cascading effect on depressive mood (Group A, Day 3)	-0.026644	0.196247	-0.449327	0.372484	1.00183
	Cascading effect on depressive mood (Group A, Day 4)	-0.0133032	0.175398	-0.387132	0.344181	1.00165
	Cascading effect on depressive mood (Group A, Day 5)	3.7662e-05	0.158203	-0.333724	0.326769	1.00136
	Cascading effect on depressive mood (Group A, Day 6)	0.0133785	0.145958	-0.284068	0.319879	1.00097
	Cascading effect on depressive mood (Group A, Day 7)	0.0267193	0.139969	-0.250173	0.327647	1.00054
	Cascading effect on depressive mood (Group A, Day 8)	0.0400601	0.141036	-0.235683	0.350965	1.00018
	Cascading effect on depressive mood (Group A, Day 9)	0.053401	0.149006	-0.230772	0.391011	0.999992
	Cascading effect on depressive mood (Group A, Day 10)	0.0667418	0.16287	-0.241645	0.434712	0.999971
	Cascading effect on depressive mood (Group A, Day 11)	0.0800826	0.18128	-0.260475	0.485837	1.00006
	Cascading effect on depressive mood (Group A, Day 12)	0.0934235	0.203003	-0.287778	0.549271	1.00019
	Cascading effect on depressive mood (Group A, Day 13)	0.106764	0.22709	-0.314802	0.615022	1.00032
	Cascading effect on depressive mood (Group A, Day 14)	0.120105	0.252867	-0.344647	0.684076	1.00045
	Cascading effect on depressive mood (Group B, Day 1)	-0.572487	0.309137	-1.25973	-0.0623609	1.00019
	Cascading effect on depressive mood (Group B, Day 2)	-0.516883	0.278086	-1.13357	-0.0576903	1.00016
	Cascading effect on depressive mood (Group B, Day 3)	-0.461279	0.24794	-1.0093	-0.0517857	1.00012
	Cascading effect on depressive mood (Group B, Day 4)	-0.405675	0.219071	-0.890698	-0.045626	1.00008
	Cascading effect on depressive mood (Group B, Day 5)	-0.350071	0.192057	-0.777128	-0.037335	1.00002
	Cascading effect on depressive mood (Group B, Day 6)	-0.294466	0.167796	-0.673181	-0.027092	0.999957
	Cascading effect on depressive mood (Group B, Day 7)	-0.238862	0.147652	-0.574172	-0.0108385	0.999887
	Cascading effect on depressive mood (Group B, Day 8)	-0.183258	0.133501	-0.489533	0.0144177	0.999838
	Cascading effect on depressive mood (Group B, Day 9)	-0.127654	0.127357	-0.419371	0.0772704	0.999847
	Cascading effect on depressive mood (Group B, Day 10)	-0.0720496	0.130357	-0.359709	0.166257	0.999928
	Cascading effect on depressive mood (Group B, Day 11)	-0.0164454	0.141922	-0.315993	0.273242	1.00004
	Cascading effect on depressive mood (Group B, Day 12)	0.0391589	0.160208	-0.275385	0.385162	1.00015
	Cascading effect on depressive mood (Group B, Day 13)	0.0947631	0.183214	-0.242697	0.507604	1.00023
	Cascading effect on depressive mood (Group B, Day 14)	0.150367	0.209389	-0.216949	0.632164	1.00028
	Cascading effect on anxiety (Group A, Day 1)	-0.00822513	0.154479	-0.353897	0.311254	1.00022
	Cascading effect on anxiety (Group A, Day 2)	-0.00600812	0.13779	-0.311072	0.282605	1.00021
	Cascading effect on anxiety (Group A, Day 3)	-0.00379111	0.122435	-0.274847	0.256736	1.00018
	Cascading effect on anxiety (Group A, Day 4)	-0.00157411	0.108979	-0.242926	0.234143	1.00014
	Cascading effect on anxiety (Group A, Day 5)	0.0006429	0.0982069	-0.215307	0.214516	1.00009
	Cascading effect on anxiety (Group A, Day 6)	0.00285991	0.091075	-0.191707	0.202533	1.00001
	Cascading effect on anxiety (Group A, Day 7)	0.00507692	0.0884684	-0.176209	0.204482	0.99994
	Cascading effect on anxiety (Group A, Day 8)	0.00729392	0.0907779	-0.174613	0.213333	0.99989
	Cascading effect on anxiety (Group A, Day 9)	0.00951093	0.0976553	-0.187632	0.233742	0.999875
	Cascading effect on anxiety (Group A, Day 10)	0.0117279	0.108233	-0.20465	0.264118	0.999886
	Cascading effect on anxiety (Group A, Day 11)	0.0139449	0.121549	-0.23145	0.298578	0.99991
	Cascading effect on anxiety (Group A, Day 12)	0.016162	0.136807	-0.263028	0.331766	0.999937
	Cascading effect on anxiety (Group A, Day 13)	0.018379	0.153427	-0.292668	0.373584	0.999963
	Cascading effect on anxiety (Group A, Day 14)	0.020596	0.171013	-0.32647	0.41987	0.999985
	Cascading effect on anxiety (Group B, Day 1)	-0.0937038	0.391598	-0.904216	0.683368	1.00002
	Cascading effect on anxiety (Group B, Day 2)	-0.0846495	0.353375	-0.816532	0.61179	1.00003
	Cascading effect on anxiety (Group B, Day 3)	-0.0755952	0.315418	-0.728235	0.549211	1.00004
	Cascading effect on anxiety (Group B, Day 4)	-0.0665409	0.277839	-0.641916	0.483135	1.00005
	Cascading effect on anxiety (Group B, Day 5)	-0.0574866	0.240812	-0.555985	0.419373	1.00006
	Cascading effect on anxiety (Group B, Day 6)	-0.0484322	0.204639	-0.476023	0.358215	1.00008
	Cascading effect on anxiety (Group B, Day 7)	-0.0393779	0.169864	-0.403833	0.295315	1.0001
	Cascading effect on anxiety (Group B, Day 8)	-0.0303236	0.137554	-0.336158	0.241851	1.00013
	Cascading effect on anxiety (Group B, Day 9)	-0.0212693	0.109904	-0.27493	0.199175	1.00015
	Cascading effect on anxiety (Group B, Day 10)	-0.012215	0.0912516	-0.22729	0.17015	1.00011
	Cascading effect on anxiety (Group B, Day 11)	-0.00316064	0.087552	-0.20026	0.181749	0.999994
	Cascading effect on anxiety (Group B, Day 12)	0.00589368	0.10047	-0.206106	0.231297	0.999882
	Cascading effect on anxiety (Group B, Day 13)	0.014948	0.124954	-0.23798	0.300948	0.999841
	Cascading effect on anxiety (Group B, Day 14)	0.0240023	0.155638	-0.292296	0.383512	0.999838
	Cascading effect on sleep quality (Group A, Day 1)	0.102288	0.497106	-0.88778	1.20646	1.00203
	Cascading effect on sleep quality (Group A, Day 2)	0.0762625	0.446079	-0.824875	1.0513	1.00201
	Cascading effect on sleep quality (Group A, Day 3)	0.0502375	0.398896	-0.772766	0.913749	1.00194
	Cascading effect on sleep quality (Group A, Day 4)	0.0242124	0.357084	-0.717936	0.78526	1.0018
	Cascading effect on sleep quality (Group A, Day 5)	-0.00181269	0.322737	-0.687189	0.670907	1.00155
	Cascading effect on sleep quality (Group A, Day 6)	-0.0278378	0.298443	-0.671705	0.584275	1.00117
	Cascading effect on sleep quality (Group A, Day 7)	-0.0538628	0.286771	-0.676257	0.52056	1.00071
	Cascading effect on sleep quality (Group A, Day 8)	-0.0798879	0.28925	-0.719628	0.481685	1.00029
	Cascading effect on sleep quality (Group A, Day 9)	-0.105913	0.305538	-0.795001	0.490125	1.00002
	Cascading effect on sleep quality (Group A, Day 10)	-0.131938	0.333617	-0.889604	0.511283	0.99991
	Cascading effect on sleep quality (Group A, Day 11)	-0.157963	0.370819	-1.0038	0.552811	0.999924
	Cascading effect on sleep quality (Group A, Day 12)	-0.183988	0.414696	-1.13288	0.590346	1
	Cascading effect on sleep quality (Group A, Day 13)	-0.210013	0.463355	-1.27197	0.648641	1.0001
	Cascading effect on sleep quality (Group A, Day 14)	-0.236038	0.515444	-1.41615	0.719808	1.00021
	Cascading effect on sleep quality (Group B, Day 1)	1.12649	0.668818	0.00319096	2.59304	1.00039
	Cascading effect on sleep quality (Group B, Day 2)	1.01732	0.60216	0.00319171	2.34272	1.00042
	Cascading effect on sleep quality (Group B, Day 3)	0.908147	0.537176	0.00269598	2.08372	1.00045
	Cascading effect on sleep quality (Group B, Day 4)	0.798978	0.474554	0.00103508	1.84218	1.00049
	Cascading effect on sleep quality (Group B, Day 5)	0.689808	0.415363	-0.000641344	1.62456	1.00053
	Cascading effect on sleep quality (Group B, Day 6)	0.580639	0.361293	-0.00478831	1.40289	1.00057
	Cascading effect on sleep quality (Group B, Day 7)	0.47147	0.314993	-0.0172164	1.19195	1.00061
	Cascading effect on sleep quality (Group B, Day 8)	0.362301	0.28034	-0.0455672	1.02131	1.00061
	Cascading effect on sleep quality (Group B, Day 9)	0.253131	0.261996	-0.151501	0.870725	1.00053
	Cascading effect on sleep quality (Group B, Day 10)	0.143962	0.263392	-0.325501	0.752044	1.0004
	Cascading effect on sleep quality (Group B, Day 11)	0.0347928	0.284236	-0.538313	0.654929	1.00025
	Cascading effect on sleep quality (Group B, Day 12)	-0.0743764	0.32076	-0.773127	0.575736	1.00014
	Cascading effect on sleep quality (Group B, Day 13)	-0.183546	0.368327	-1.01601	0.497364	1.00008
	Cascading effect on sleep quality (Group B, Day 14)	-0.292715	0.423232	-1.27536	0.440133	1.00005
	log probability density (lp__)	-4835.67	13.6646	-4863.42	-4809.82	0.9999
	a Expected a posteriori
	b Standard deviation of the posteriror distribution
	c 95% credible interval
	d coefficient for age in equation (1.1)
	e coefficient for sex in equation (1.1)
	f coefficient for age in equation (2.1)
	g coefficient for sex in equation (2.1)
	h coefficient for age in equation (3.1)
	i coefficient for sex in equation (3.1)
	j coefficient for age in equation (4.1)
	k coefficient for sex in equation (4.1)

## Sheet: Table S7
		Group A (n = 23)				Group B (n = 44)
		Study 1		Study 2		Study 1		Study 2
		Mean	SD	Mean	SD	Mean	SD	Mean	SD
	IIM(SH)	7 h 24 min	39 min	7 h 16 min	48 min	7 h 23 min	1 h 14 min	7 h 8 min	1 h 19 min
	IIM(MID)	02:47:00	1 h 1 min	02:52:00	53 min	03:31:00	1 h 12 min	03:33:00	1 h 26 min
	IIM(SE)	95.64	2.09	95.01	2.51	91.63	4.43	92.46	4.13
	IIV(SH)	0.91	0.38	1.1	0.5	1.89	0.84	1.48	0.81
	IIV(MID)	0.8	0.65	0.79	0.53	1.77	1.57	1.91	2.09
	IIV(SE)	2.55	1.33	3.35	1.29	6.36	3.78	5.48	3.88

## Sheet: Table S8
	Intra-individual mean of sleep hour						The pairwise comparison test with Tukey correction
		F-value	df factor	df residual	P		Contrast	estimate	S.E.	df	t.ratio	P
	Age	8.7369	1	63	0.004383		Study 1 - Study 2	0.192	0.0887	65	2.164	0.0341
	Sex	3.1754	1	63	0.079574
	Group	0.2723	1	63	0.603635
	Study	6.0661	1	65	0.016438
	Group × Study	0.3096	1	65	0.579853
	Intra-individual mean of midpoint of sleep						The pairwise comparison test with Tukey correction
		F-value	df factor	df residual	P		Contrast	estimate	S.E.	df	t.ratio	P
	Age	1.4146	1	63	0.23875		Group A - Group B	-0.643	0.309	63	-2.081	0.0415
	Sex	0.0087	1	63	0.92611
	Group	4.3326	1	63	0.04146
	Study	0.214	1	65	0.64517
	Group × Study	0.0712	1	65	0.79043
	Intra-individual mean of sleep efficiency						The pairwise comparison test with Tukey correction
		F-value	df factor	df residual	P		Contrast	estimate	S.E.	df	t.ratio	P
	Age	2.3313	1	63	0.131798		Group A - Group B	3.45	0.881	63	3.912	0.0002
	Sex	0.4435	1	63	0.50786
	Group	15.3073	1	63	0.0002266
	Study	0.5488	1	65	0.461462
	Group × Study	2.5153	1	65	0.117602
	Intra-individual variability of sleep hour						The pairwise comparison test with Tukey correction
		F-value	df factor	df residual	P		Contrast	estimate	S.E.	df	t.ratio	P
	Age	9.8901	1	63	0.0025354		Group A; Study 1 - Study 2	-0.158	0.1105	65	-1.428	0.1581
	Sex	0.0645	1	63	0.800325		Group B; Study 1 - Study 2	0.275	0.0799	65	3.438	0.001
	Group	17.0215	1	63	0.0001104
	Study	3.8006	1	65	0.055552
	Group × Study	10.0576	1	65	0.0023159
	Intra-individual variability of midpoint of sleep						The pairwise comparison test with Tukey correction
		F-value	df factor	df residual	P		Contrast	estimate	S.E.	df	t.ratio	P
	Age	9.5677	1	63	0.002951		Group-A - Group-B	-0.477	0.183	63	-2.614	0.0112
	Sex	1.2911	1	63	0.260143
	Group	6.8325	1	63	0.011183
	Study	0.0506	1	65	0.822743
	Group × Study	0.1999	1	65	0.656304
	Intra-individual variability of sleep efficiency						The pairwise comparison test with Tukey correction
		F-value	df factor	df residual	P		Contrast	estimate	S.E.	df	t.ratio	p-value
	Age	0.0564	1	63	0.81303		Group-A; Study 1 - Study 2	-0.321	0.169	65	-1.902	0.0616
	Sex	1.0472	1	63	0.31008		Group-B; Study 1 - Study 2	0.225	0.122	65	1.84	0.0703
	Group	30.5279	1	63	6.689e-07
	Study	0.1418	1	65	0.70771
	Group × Study	6.8623	1	65	0.01095

## Sheet: Table S9
		Group A (n = 23)				Group B (n = 44)
		Before		After		Before		After
		Mean	SDa	Mean	SD	Mean	SD	Mean	SD
	PSQI	5.17	2.1	5.61	2.71	6.39	2.36	5.93	2.12
	PANAS (positive)	24.13	5.13	24.22	5.85	25.93	8.51	24.16	7.68
	PANAS (negative)	23.52	7.29	22.83	8.17	21.23	6.97	20.05	7.07

## Sheet: Table S10
	The PSQI total score						The pairwise comparison test with Tukey correction
		F-value	df factor	df residual	P		Contrast	estimate	S.E.	df	t.ratio	P
	Age	0.5479	1	63	0.46193		Group A; Before - After	-0.435	0.304	65	-1.428	0.158
	Sex	0.9729	1	63	0.32772		Group B; Before - After	0.455	0.22	65	2.065	0.0429
	Group	1.8167	1	63	0.18253
	Time	0.7002	1	65	0.4058
	Group × Time	5.604	1	65	0.02091
	The PANAS positive score						The pairwise comparison test with Tukey correction
		F-value	df factor	df residual	P		Contrast	estimate	S.E.	df	t.ratio	P
	Age	0.1374	1	63	0.71216		Before - After	0.843	0.557	65	1.514	0.1349
	Sex	0.0024	1	63	0.96103
	Group	0.1307	1	63	0.71888
	Time	4.6023	1	65	0.03567
	Group × Time	2.7887	1	65	0.09974
	The PANAS negative score						The pairwise comparison test with Tukey correction
		F-value	df factor	df residual	P		Contrast	estimate	S.E.	df	t.ratio	P
	Age	0.206	1	63	0.651519		Before - After	0.939	0.527	65	1.781	0.0796
	Sex	7.8565	1	63	0.006722
	Group	0.4717	1	63	0.494729
	Time	4.1102	1	65	0.046729
	Group × Time	0.2126	1	65	0.646263
